# Supplementary material for: Evaluating [18F]-DCFPyL for Detecting Prostate Cancer Recurrence: A Cost–Consequence Comparison with Alternative PET Radiotracers in Spain
Source: J Mark Access Health Policy. 2026 Jan 23;14(1):7. doi: 10.3390/jmahp14010007 (PMC12921982; doi:10.3390/jmahp14010007)
Supplement: Supplementary file 1 [file jmahp-14-00007-s001.zip]

Archive with 2 entries (1 files):
- jmahp-3932932-supplementary/
- jmahp-3932932-supplementary/jmahp-3932932-supplementary.pdf
